# Supplementary material for: Permutational analysis of Saccharomyces cerevisiae regulatory elements
Source: Synth Biol (Oxf). 2020 Jun 16;5(1):ysaa007. doi: 10.1093/synbio/ysaa007 (PMC7402160; doi:10.1093/synbio/ysaa007)
Supplement: ysaa007_Supplementary_Data [file ysaa007_supplementary_data.zip]

Archive with 2 entries (2 files):
- Supp Fig1 Combined.eps
- Suppl fig2 FACS.eps
